# Supplementary material for: Bifidobacterium Mediates the Associations Between the Dietary Approaches to Stop Hypertension (DASH) Diet and Blood Pressure and Blood Lipids in Chinese Adults
Source: Nutrients. 2026 Feb 28;18(5):797. doi: 10.3390/nu18050797 (PMC12986857; doi:10.3390/nu18050797)
Supplement: Supplementary file 1 [file nutrients-18-00797-s001.zip]

Archive with 1 entries (1 files):
- nutrients-4140634-supplementary.pdf
